# Supplementary material for: Sex-Specific Signatures of Circulating Protein and Cellular Host Responses Predicting COVID-19 Severity
Source: Med Sci (Basel). 2026 May 31;14(2):282. doi: 10.3390/medsci14020282 (PMC13302944; doi:10.3390/medsci14020282)
Supplement: Supplementary file 1 [file medsci-14-00282-s001.zip]

Archive with 10 entries (10 files):
- Figure S1.pdf
- Figure S2.pdf
- Figure S3.pdf
- Figure S4.pdf
- Table S1.pdf
- Table S2.pdf
- Table S3.pdf
- Table S4.pdf
- Table S5.pdf
- Table S6.pdf
